# Supplementary material for: Novel statistically equivalent signature-based hybrid feature selection and ensemble deep learning LSTM and GRU for chronic kidney disease classification
Source: PeerJ Comput Sci. 2024 Nov 13;10:e2467. doi: 10.7717/peerj-cs.2467 (PMC11639220; doi:10.7717/peerj-cs.2467)
Supplement: Supplemental Information 2 [file peerj-cs-10-2467-s002.ipynb]

# %% [code]
# Import necessary libraries
import numpy as np
import pandas as pd
from sklearn.model_selection import train_test_split
from sklearn.preprocessing import StandardScaler
from skfeature.function.statistical_based import gini_index  # Hypothetical SES import
from skfeature.utility import construct_W

# Load your dataset
# Assuming you have a CKD dataset stored in 'ckd_data.csv'
data = pd.read_csv('ckd_data.csv')

# Separate features and labels
X = data.drop('class', axis=1).values  # Replace 'class' with the correct label column name
y = data['class'].values  # Replace 'class' with the correct label column name

# Standardize features
scaler = StandardScaler()
X = scaler.fit_transform(X)

# Apply SES for feature selection
# Hypothetical SES implementation - this should be replaced with the correct method for your SES algorithm
# Using Gini index here as an example
W = construct_W.construct_W(X)
score = gini_index.gini_index(X, y)

# Sort features by importance (higher is better)
sorted_indices = np.argsort(-score)

# Print feature importance scores
for i, index in enumerate(sorted_indices):
    print(f"Feature {index + 1}: Score = {score[index]:.2f}")

# Optionally, display which features were selected based on a threshold
threshold = 0.1  # Adjust the threshold as needed
selected_features = sorted_indices[score[sorted_indices] > threshold]
print("\nSelected Features (Important):")
print(selected_features + 1)


# %% [code]
# Import necessary libraries
import numpy as np
import pandas as pd
from sklearn.model_selection import train_test_split
from sklearn.preprocessing import StandardScaler
from sklearn.linear_model import Lasso
from sklearn.feature_selection import SelectFromModel

# Load your dataset
# Assuming you have a CKD dataset stored in 'ckd_data.csv'
data = pd.read_csv('ckd_data.csv')

# Separate features and labels
X = data.drop('class', axis=1).values  # Replace 'class' with the correct label column name
y = data['class'].values  # Replace 'class' with the correct label column name

# Standardize features
scaler = StandardScaler()
X = scaler.fit_transform(X)

# Apply LASSO for feature selection
lasso = Lasso(alpha=0.01)  # Adjust alpha value as needed
lasso.fit(X, y)

# Select features based on LASSO
model = SelectFromModel(lasso, prefit=True)
X_selected = model.transform(X)

# Get the feature importance scores
feature_scores = np.abs(lasso.coef_)

# Print feature importance scores
for i, score in enumerate(feature_scores):
    print(f"Feature {i + 1}: Score = {score:.2f}")

# Optionally, display which features were selected
selected_features = np.where(model.get_support())[0]
print("\nSelected Features (Important):")
print(selected_features + 1)
